# Supplementary material for: DNA methylation insulates genic regions from CTCF loops near nuclear speckles
Source: eLife. 2025 Sep 3;13:RP102930. doi: 10.7554/eLife.102930 (PMC12408068; doi:10.7554/eLife.102930)
Supplement: Figure 3—source data 2. [file elife-102930-fig3-data2.zip]

Archive with 2 entries (2 files):
- Figure 3 - Source Data 2.jpg
- __MACOSX/._Figure 3 - Source Data 2.jpg
