# Supplementary material for: DNA methylation insulates genic regions from CTCF loops near nuclear speckles
Source: eLife. 2025 Sep 3;13:RP102930. doi: 10.7554/eLife.102930 (PMC12408068; doi:10.7554/eLife.102930)
Supplement: Figure 4—figure supplement 1—source data 2. [file elife-102930-fig4-figsupp1-data2.zip]

Archive with 6 entries (6 files):
- SR330v4002.jpg
- __MACOSX/._SR330v4002.jpg
- SR330v4003.jpg
- __MACOSX/._SR330v4003.jpg
- SR330v4005.jpg
- __MACOSX/._SR330v4005.jpg
